# Supplementary material for: Olfactory dysfunction as an early pathogenic indicator in C. elegans models of Alzheimer's and polyglutamine diseases
Source: Front Aging Neurosci. 2024 Oct 1;16:1462238. doi: 10.3389/fnagi.2024.1462238 (PMC11473296; doi:10.3389/fnagi.2024.1462238)
Supplement: Supplementary file 1 [file Table_1.xlsx]

## Sheet: Sheet1
STRAIN	GENOTYPE	SOURCE
N2	C. elegans wild isolate Bristol.	CGC
GRU101	gnaIs1 [Pmyo-2::YFP]	CGC
GRU102	gnaIs2 [Pmyo-2::YFP + Punc-119::Abeta1-42]	CGC
AM101	rmIs110 [Prgef-1::Q40::YFP]	CGC
AM49	rmIs172 [Prgef-1::Q19::CFP]	CGC
YVY200	youEx200 [Pstr-1::myr::mNeptune2.5 + Punc-122::GFP]	This paper
YVY201	gnaIs2 [Pmyo-2::YFP + Punc-119::Abeta1-42]; youEx201 [Pstr-1::myr::mNeptune2.5 + Plin-44::mScarlet]	This paper
YVY202	rmIs110 [Prgef-1::Q40::YFP]; youEx201 [Pstr-1::myr::mNeptune2.5 + Plin-44::mScarlet]	This paper
YVY203	gnaIs1 [Pmyo-2::YFP]; youEx115 [Podr-1::GCaMP6s + Pstr-2::mNeptune2.5]	This paper
YVY204	gnaIs2 [Pmyo-2::YFP + Punc-119::Abeta1-42]; youEx115 [Podr-1::GCaMP6s + Pstr-2::mNeptune2.5]	This paper
YVY205	gnaIs1 [Pmyo-2::YFP]; youEx201 [Podr-7::GCaMP6s + Punc-122::dsRed]	This paper
YVY206	gnaIs2 [Pmyo-2::YFP + Punc-119::Abeta1-42]; youEx201[Podr-7::GCaMP6s + Punc-122::dsRed]	This paper
